# Supplementary material for: Overview of Mucormycosis Cases in Türkiye: A Cumulative Case Analysis
Source: J Fungi (Basel). 2026 Jun 17;12(6):443. doi: 10.3390/jof12060443 (PMC13301183; doi:10.3390/jof12060443)
Supplement: Supplementary file 1 [file jof-12-00443-s001.zip]

Archive with 1 entries (1 files):
- jof-4328907-supplementary.pdf
